# Supplementary material for: PRAMEY: A Bovid-Specific Y-Chromosome Multicopy Gene Is Highly Related to Postnatal Testicular Growth in Hu Sheep
Source: Animals (Basel). 2022 Sep 12;12(18):2380. doi: 10.3390/ani12182380 (PMC9495132; doi:10.3390/ani12182380)
Supplement: Supplementary file 1 [file animals-12-02380-s001.zip]

Archive with 1 entries (1 files):
- animals-1863621-supplementary.pdf
